# Supplementary material for: Comparison of Phacoemulsification and Aspiration Parameters in Cataract Surgery: Metal Tip vs. Hybrid Tip
Source: Bioengineering (Basel). 2024 Nov 26;11(12):1195. doi: 10.3390/bioengineering11121195 (PMC11727584; doi:10.3390/bioengineering11121195)
Supplement: Supplementary file 1 [file bioengineering-11-01195-s001.zip]

Archive with 1 entries (1 files):
- bioengineering-3294703-supplementary.pptx
